# Supplementary material for: The Microbiota-Dependent Worsening Effects of Melatonin on Gut Inflammation
Source: Microorganisms. 2023 Feb 11;11(2):460. doi: 10.3390/microorganisms11020460 (PMC9962441; doi:10.3390/microorganisms11020460)
Supplement: Supplementary file 1 [file microorganisms-11-00460-s001.zip]

Archive with 1 entries (1 files):
- microorganisms-2146269-supplementary.pdf
